# Supplementary material for: Neutrophilic noncoding RNAs predict outcomes of acute ischemic stroke patients treated with recombinant tissue plasminogen activator
Source: Front Pharmacol. 2022 Oct 6;13:1003806. doi: 10.3389/fphar.2022.1003806 (PMC9582270; doi:10.3389/fphar.2022.1003806)
Supplement: Supplementary file 3 [file Table1.XLSX]

## Sheet: Sheet1
Table S1. Primer used in the experiments.
Gene	Sequence (5’-3’)	Application
hsa-miR-23a-5p	F: TATAGGGGTTCCTGGGGATT	qRT-PCR
	Universal PCR Primer R
hsa-miR-193a-5p	F: TGGGTCTTTGCGGGCGAGATGA	qRT-PCR
	Universal PCR Primer R
hsa-miR-128-1-5p	F: CGGGGCCGTAGCACTGTCTGAGA	qRT-PCR
	Universal PCR Primer R
hsa-miR-99a-5p	F: AACCCGTAGATCCGATCTTGTG	qRT-PCR
	Universal PCR Primer R
hsa-let-7a-2-3p	F: CCTGTACAGCCTCCTAGCTTTC	qRT-PCR
	Universal PCR Primer R
hsa-miR-494-5p	F: AGGTTGTCCGTGTTGTCTTCTCT	qRT-PCR
	Universal PCR Primer R
hsa-miR-424-5p	F: CAGCAGCAATTCATGTTTTGAA	qRT-PCR
	Universal PCR Primer R
lncRNA H19	F: GAAGGCCAAGACGCCAGG	qRT-PCR
	R: TCCTCTGTCCTCGCCGTCAC
GAPDH	F: GGTCACCAGGGCTGCTTTTA	qRT-PCR
	R: GGATCTCGCTCCTGGAAGATG
